# Supplementary material for: Maize variety preferences among smallholder farmers in Ethiopia: Implications for demand-led breeding and seed sector development
Source: PLoS One. 2022 Sep 29;17(9):e0274262. doi: 10.1371/journal.pone.0274262 (PMC9522265; doi:10.1371/journal.pone.0274262)
Supplement: S1 Data — (ZIP) [file pone.0274262.s002.zip]

Archive with 3 entries (3 files):
- Choice Experiment A.dta
- Choice Experiment B.dta
- Choice Experiment C.dta
